# Supplementary material for: New Coleoptera records from New Brunswick, Canada: Dryopidae, Elmidae, Psephenidae, and Ptilodactylidae
Source: Zookeys. 2012 Apr 4;(179):67–75. doi: 10.3897/zookeys.179.2604 (PMC3337053; doi:10.3897/zookeys.179.2604)
Supplement: XML Treatment for Dryops viennensis [file zookeys.179.2604-treatment1.xml]

<!DOCTYPE tp:taxon-treatment
  PUBLIC "-//TaxonX//DTD Taxonomic Treatment Publishing DTD v0 20100105//EN" "tax-treatment-NSO.dtd">
<tp:taxon-treatment xmlns:tp="http://www.plazi.org/taxpub"><tp:treatment-meta><mixed-citation publication-type="journal"><person-group><name><surname>Webster</surname><given-names>Reginald P.</given-names></name><name><surname>DeMerchant</surname><given-names>Ian</given-names></name></person-group><article-title>New Coleoptera records from New Brunswick, Canada: Dryopidae, Elmidae, Psephenidae, and Ptilodactylidae</article-title><source>Zookeys</source><day>4</day><month>4</month><year>2012</year><volume>2012</volume><issue>179</issue><fpage>67</fpage><lpage>75</lpage><pub-id pub-id-type="doi">10.3897/zookeys.179.2604</pub-id></mixed-citation></tp:treatment-meta><tp:nomenclature><tp:taxon-name>
                            <tp:taxon-name-part taxon-name-part-type="genus">Dryops</tp:taxon-name-part>
                            <tp:taxon-name-part taxon-name-part-type="species">viennensis</tp:taxon-name-part>
                        <object-id xmlns:xlink="http://www.w3.org/1999/xlink" xlink:type="simple">http://species-id.net/wiki/Dryops_viennensis</object-id>
								</tp:taxon-name><tp:taxon-authority>(Heer, 1841)**</tp:taxon-authority><xref ref-type="fig" rid="F1">Map 1</xref></tp:nomenclature><tp:treatment-sec sec-type="Material examined"><title>Material examined.</title><p><bold>New Brunswick, Carleton Co.</bold>, (Jackson Falls) “Bell Forest”, <named-content xmlns:xlink="http://www.w3.org/1999/xlink" content-type="dwc:verbatimCoordinates" xlink:type="simple">46.2152°N, 67.7190°W</named-content>, 21.VIII.2004, R. P. Webster, river margin, under cobbles (1, RWC); Hartland, Becaguimec Island (in Saint John River), <named-content xmlns:xlink="http://www.w3.org/1999/xlink" content-type="dwc:verbatimCoordinates" xlink:type="simple">46.3106°N, 67.5372°W</named-content>, 16.IX.2006, R. P. Webster, river margin, under cobbles (1, RWC); Meduxnekeag Valley Nature Preserve, <named-content xmlns:xlink="http://www.w3.org/1999/xlink" content-type="dwc:verbatimCoordinates" xlink:type="simple">46.1888°N, 67.6762°W</named-content>, 19.VII.2009, R. P. Webster, river margin, under rock (1, RWC). <bold>Madawaska Co.</bold>, Baker Brook, island in Saint John River, <named-content xmlns:xlink="http://www.w3.org/1999/xlink" content-type="dwc:verbatimCoordinates" xlink:type="simple">47.2972°N, 68.5123°W</named-content>, 26.VII.2006, R. Capozi &amp; R. Webster, river margin among cobblestones near water (1, RWC); 4.0 km W of Saint-Hilaire on Saint John River, <named-content xmlns:xlink="http://www.w3.org/1999/xlink" content-type="dwc:verbatimCoordinates" xlink:type="simple">47.2875°N, 68.4586°W</named-content>, 27.VII.2006, R. Capozi &amp; R. Webster, river margin among cobblestones near water (1, RWC). <bold>Restigouche Co.</bold>, confluence of Restigouche River and Stillwater Brook, 19.VIII.1999, R. Webster &amp; D. Arseneault, rocky and gravel river margin, under cobbles (3, RWC); Jacquet River Gorge P.N.A., <named-content xmlns:xlink="http://www.w3.org/1999/xlink" content-type="dwc:verbatimCoordinates" xlink:type="simple">47.8256°N, 66.0770°W</named-content>, 13.VIII.2010, R. P. Webster, large shaded brook, among cobblestones (1, NBM).
                        </p></tp:treatment-sec><tp:treatment-sec sec-type="Collection and habitat data"><title>Collection and habitat data.</title><p>Nearly all adults of <italic><tp:taxon-name>Dryops viennensis</tp:taxon-name></italic> from New Brunswick were found along rivers and larger brooks under or among cobblestones above the waterline but close to the edge of the water. Adults collected during July, August, and September.
                        </p></tp:treatment-sec><tp:treatment-sec sec-type="Distribution"><title>Distribution in Canada and Alaska.</title><p>QC, <bold>NB</bold> (<xref ref-type="bibr" rid="B8">LeSage 1991d</xref>).
                        </p><fig id="F1" position="float" orientation="portrait"><label>Map 1.</label><caption><p>Collection localities in New Brunswick, Canada, of <italic><tp:taxon-name>Dryops viennensis</tp:taxon-name></italic>.</p></caption><graphic xmlns:xlink="http://www.w3.org/1999/xlink" xlink:href="ZooKeys-179-067-g001.jpg" position="float" orientation="portrait" xlink:type="simple"/></fig></tp:treatment-sec><ref-list><ref id="B8"><mixed-citation xmlns:xlink="http://www.w3.org/1999/xlink" xlink:type="simple"><person-group><name name-style="western"><surname>LeSage</surname><given-names>L</given-names></name></person-group> (<year>1991d</year>) <article-title>Family Ptilodactylidae: toed-winged beetles</article-title>. In: <person-group><name name-style="western"><surname>Bousquet</surname><given-names>Y</given-names></name></person-group> (<role>Ed</role>) <source>Checklist of Beetles of Canada and Alaska</source>. Publication 1861/E, <publisher-name>Agriculture Canada, Research Branch</publisher-name>, <publisher-loc>Ottawa, Ontario</publisher-loc>, <lpage>169</lpage>.</mixed-citation></ref></ref-list></tp:taxon-treatment>
