# Supplementary material for: New Coleoptera records from New Brunswick, Canada: Dryopidae, Elmidae, Psephenidae, and Ptilodactylidae
Source: Zookeys. 2012 Apr 4;(179):67–75. doi: 10.3897/zookeys.179.2604 (PMC3337053; doi:10.3897/zookeys.179.2604)
Supplement: XML Treatment for Promoresia elegans [file zookeys.179.2604-treatment2.xml]

<!DOCTYPE tp:taxon-treatment
  PUBLIC "-//TaxonX//DTD Taxonomic Treatment Publishing DTD v0 20100105//EN" "tax-treatment-NSO.dtd">
<tp:taxon-treatment xmlns:tp="http://www.plazi.org/taxpub"><tp:treatment-meta><mixed-citation publication-type="journal"><person-group><name><surname>Webster</surname><given-names>Reginald P.</given-names></name><name><surname>DeMerchant</surname><given-names>Ian</given-names></name></person-group><article-title>New Coleoptera records from New Brunswick, Canada: Dryopidae, Elmidae, Psephenidae, and Ptilodactylidae</article-title><source>Zookeys</source><day>4</day><month>4</month><year>2012</year><volume>2012</volume><issue>179</issue><fpage>67</fpage><lpage>75</lpage><pub-id pub-id-type="doi">10.3897/zookeys.179.2604</pub-id></mixed-citation></tp:treatment-meta><tp:nomenclature><tp:taxon-name>
                            <tp:taxon-name-part taxon-name-part-type="genus">Promoresia</tp:taxon-name-part>
                            <tp:taxon-name-part taxon-name-part-type="species">elegans</tp:taxon-name-part>
                        <object-id xmlns:xlink="http://www.w3.org/1999/xlink" xlink:type="simple">http://species-id.net/wiki/Promoresia_elegans</object-id>
								</tp:taxon-name><tp:taxon-authority>(LeConte, 1852)</tp:taxon-authority><xref ref-type="fig" rid="F2">Map 2</xref></tp:nomenclature><tp:treatment-sec sec-type="Material examined"><title>Material examined.</title><p><bold>New Brunswick, Carleton Co.</bold>, Jackson Falls, Bell Forest, <named-content xmlns:xlink="http://www.w3.org/1999/xlink" content-type="dwc:verbatimCoordinates" xlink:type="simple">46.2208°N, 67.7211°W</named-content>, 28.VI.2005, R. P. Webster, mature hardwood forest, u.v. light (1, RWC).
                        </p></tp:treatment-sec><tp:treatment-sec sec-type="Collection and habitat data"><title>Collection and habitat data.</title><p>The single adult was captured during late June at an ultraviolet light deployed in a mature hardwood forest. A small, cold, spring-fed brook occurred adjacent to the site where the light was set up.</p></tp:treatment-sec><tp:treatment-sec sec-type="Distribution"><title>Distribution in Canada and Alaska. </title><p>QC, <bold>NB</bold> (<xref ref-type="bibr" rid="B5">LeSage 1991a</xref>).
                        </p><fig id="F2" position="float" orientation="portrait"><label>Map 2.</label><caption><p>Collection localities in New Brunswick, Canada, of <italic><tp:taxon-name>Promoresia elegans</tp:taxon-name></italic>.</p></caption><graphic xmlns:xlink="http://www.w3.org/1999/xlink" xlink:href="ZooKeys-179-067-g002.jpg" position="float" orientation="portrait" xlink:type="simple"/></fig></tp:treatment-sec><ref-list><ref id="B5"><mixed-citation xmlns:xlink="http://www.w3.org/1999/xlink" xlink:type="simple"><person-group><name name-style="western"><surname>LeSage</surname><given-names>L</given-names></name></person-group> (<year>1991a</year>)<article-title> Family Dryopidae: long-toed water beetles.</article-title> In: <person-group><name name-style="western"><surname>Bousquet</surname><given-names>Y</given-names></name></person-group> (<role>Ed</role>). <issue-title>Checklist of Beetles of Canada and Alaska.</issue-title><source>Publication 1861/E, Agriculture Canada, Research Branch, Ottawa, Ontario</source>: <fpage>171</fpage>-<lpage>172</lpage>.</mixed-citation></ref></ref-list></tp:taxon-treatment>
