# Supplementary material for: New Coleoptera records from New Brunswick, Canada: Dryopidae, Elmidae, Psephenidae, and Ptilodactylidae
Source: Zookeys. 2012 Apr 4;(179):67–75. doi: 10.3897/zookeys.179.2604 (PMC3337053; doi:10.3897/zookeys.179.2604)
Supplement: XML Treatment for Ectopria nervosa [file zookeys.179.2604-treatment3.xml]

<!DOCTYPE tp:taxon-treatment
  PUBLIC "-//TaxonX//DTD Taxonomic Treatment Publishing DTD v0 20100105//EN" "tax-treatment-NSO.dtd">
<tp:taxon-treatment xmlns:tp="http://www.plazi.org/taxpub"><tp:treatment-meta><mixed-citation publication-type="journal"><person-group><name><surname>Webster</surname><given-names>Reginald P.</given-names></name><name><surname>DeMerchant</surname><given-names>Ian</given-names></name></person-group><article-title>New Coleoptera records from New Brunswick, Canada: Dryopidae, Elmidae, Psephenidae, and Ptilodactylidae</article-title><source>Zookeys</source><day>4</day><month>4</month><year>2012</year><volume>2012</volume><issue>179</issue><fpage>67</fpage><lpage>75</lpage><pub-id pub-id-type="doi">10.3897/zookeys.179.2604</pub-id></mixed-citation></tp:treatment-meta><tp:nomenclature><tp:taxon-name>
                            <tp:taxon-name-part taxon-name-part-type="genus">Ectopria</tp:taxon-name-part>
                            <tp:taxon-name-part taxon-name-part-type="species">nervosa</tp:taxon-name-part>
                        <object-id xmlns:xlink="http://www.w3.org/1999/xlink" xlink:type="simple">http://species-id.net/wiki/Ectopria_nervosa</object-id>
								</tp:taxon-name><tp:taxon-authority>(Melsheimer, 1845)</tp:taxon-authority><xref ref-type="fig" rid="F3">Map 3</xref></tp:nomenclature><tp:treatment-sec sec-type="Material examined"><title>Material examined.</title><p><bold>New Brunswick, Carleton Co.</bold>, (Jackson Falls) Bell Forest, <named-content xmlns:xlink="http://www.w3.org/1999/xlink" content-type="dwc:verbatimCoordinates" xlink:type="simple">46.2208°N, 67.7211°W</named-content>, 13.VII.2004, 28.VI.2005, R. P. Webster, mature hardwood forest, u.v. light (4, RWC); Meduxnekeag Valley Nature Preserve, <named-content xmlns:xlink="http://www.w3.org/1999/xlink" content-type="dwc:verbatimCoordinates" xlink:type="simple">46.1888°N, 67.6762°W</named-content>, 4.VII.2005, R. P. Webster, river margin, sweeping foliage (2, RWC); same locality and collector but <named-content xmlns:xlink="http://www.w3.org/1999/xlink" content-type="dwc:verbatimCoordinates" xlink:type="simple">46.1957°N, 67.6803°W</named-content>, 28.VI.2005, mixed forest, u.v. light trap (3, RWC).
                        </p></tp:treatment-sec><tp:treatment-sec sec-type="Collection and habitat data"><title>Collection and habitat data.</title><p><italic><tp:taxon-name>Ectopria nervosa</tp:taxon-name></italic> was collected at an ultraviolet light and in an ultraviolet light trap deployed in a mature hardwood forest and a mixed forest. Small spring-fed brooks were in the vicinity of the sites where the lights were used. Two individuals were swept from foliage along a river margin (clear, fast-flowing, rocky river). Adults were captured during June and July in New Brunswick.
                        </p></tp:treatment-sec><tp:treatment-sec sec-type="Distribution"><title>Distribution in Canada and Alaska.</title><p>ON, QC, <bold>NB</bold>, NS (<xref ref-type="bibr" rid="B3">Downie and Arnett 1996</xref>; <xref ref-type="bibr" rid="B7">LeSage 1991c</xref>). There are specimens from Ontario and Quebec in the CNC (Laurent LeSage, personal communication).
                        </p><fig id="F3" position="float" orientation="portrait"><label>Map 3.</label><caption><p>Collection localities in New Brunswick, Canada, of <italic><tp:taxon-name>Ectopria nervosa</tp:taxon-name></italic>.</p></caption><graphic xmlns:xlink="http://www.w3.org/1999/xlink" xlink:href="ZooKeys-179-067-g003.jpg" position="float" orientation="portrait" xlink:type="simple"/></fig></tp:treatment-sec><ref-list><ref id="B3"><mixed-citation xmlns:xlink="http://www.w3.org/1999/xlink" xlink:type="simple"><person-group><name name-style="western"><surname>Downie</surname><given-names>NM</given-names></name><name name-style="western"><surname>Arnett</surname><given-names>RH Jr</given-names></name></person-group> (<year>1996</year>)<source> The Beetles of Northeastern North America, Volumes  1 and 2.</source><publisher-name>Sandhill Crane Press, Gainesville</publisher-name>, <publisher-loc>Florida</publisher-loc>, <lpage>1721</lpage> pp.</mixed-citation></ref><ref id="B7"><mixed-citation xmlns:xlink="http://www.w3.org/1999/xlink" xlink:type="simple"><person-group><name name-style="western"><surname>LeSage</surname><given-names>L</given-names></name></person-group> (<year>1991c</year>) <article-title>Family Psephenidae: water-penny beetles</article-title>. In: <person-group><name name-style="western"><surname>Bousquet</surname><given-names>Y</given-names></name></person-group> (<role>Ed</role>) <source>Checklist of Beetles of Canada and Alaska</source>. Publication 1861/E, <publisher-name>Agriculture Canada, Research Branch</publisher-name>, <publisher-loc>Ottawa, Ontario</publisher-loc>, <lpage>174</lpage>.</mixed-citation></ref></ref-list></tp:taxon-treatment>
