# Supplementary material for: New Coleoptera records from New Brunswick, Canada: Dryopidae, Elmidae, Psephenidae, and Ptilodactylidae
Source: Zookeys. 2012 Apr 4;(179):67–75. doi: 10.3897/zookeys.179.2604 (PMC3337053; doi:10.3897/zookeys.179.2604)
Supplement: XML Treatment for Ectopria thoracica [file zookeys.179.2604-treatment4.xml]

<!DOCTYPE tp:taxon-treatment
  PUBLIC "-//TaxonX//DTD Taxonomic Treatment Publishing DTD v0 20100105//EN" "tax-treatment-NSO.dtd">
<tp:taxon-treatment xmlns:tp="http://www.plazi.org/taxpub"><tp:treatment-meta><mixed-citation publication-type="journal"><person-group><name><surname>Webster</surname><given-names>Reginald P.</given-names></name><name><surname>DeMerchant</surname><given-names>Ian</given-names></name></person-group><article-title>New Coleoptera records from New Brunswick, Canada: Dryopidae, Elmidae, Psephenidae, and Ptilodactylidae</article-title><source>Zookeys</source><day>4</day><month>4</month><year>2012</year><volume>2012</volume><issue>179</issue><fpage>67</fpage><lpage>75</lpage><pub-id pub-id-type="doi">10.3897/zookeys.179.2604</pub-id></mixed-citation></tp:treatment-meta><tp:nomenclature><tp:taxon-name>
                            <tp:taxon-name-part taxon-name-part-type="genus">Ectopria</tp:taxon-name-part>
                            <tp:taxon-name-part taxon-name-part-type="species">thoracica</tp:taxon-name-part>
                        <object-id xmlns:xlink="http://www.w3.org/1999/xlink" xlink:type="simple">http://species-id.net/wiki/Ectopria_thoracica</object-id>
								</tp:taxon-name><tp:taxon-authority>(Ziegler, 1845)**</tp:taxon-authority><xref ref-type="fig" rid="F4">Map 4</xref></tp:nomenclature><tp:treatment-sec sec-type="Material examined"><title>Material examined.</title><p><bold>New Brunswick, York Co.</bold>, Charters Settlement, <named-content xmlns:xlink="http://www.w3.org/1999/xlink" content-type="dwc:verbatimCoordinates" xlink:type="simple">45.8395°N, 66.7391°W</named-content>, 17.VII.2004, 27.VII.2004, 4.VII.2005, 29.VI.2006, 27.VI.2007, R. P. Webster, mixed forest, u.v. light (9, RWC); same locality and collector but <named-content xmlns:xlink="http://www.w3.org/1999/xlink" content-type="dwc:verbatimCoordinates" xlink:type="simple">45.8430°N, 66.7275°W</named-content>, 11.VII.2005, regenerating forest, beating foliage (1, RWC).<!--PageBreak-->
                        </p></tp:treatment-sec><tp:treatment-sec sec-type="Collection and habitat data"><title>Collection and habitat data.</title><p>Adults of this species were captured at an ultraviolet light deployed adjacent to a mixed forest with a nearby medium-sized, clear, rocky stream. Adults were captured during June and July.</p></tp:treatment-sec><tp:treatment-sec sec-type="Distribution"><title>Distribution in Canada and Alaska.</title><p>ON, QC, <bold>NB</bold> (<xref ref-type="bibr" rid="B2">Downie and Arnett 1996</xref>). There are specimens from Ontario and Quebec in the CNC (Laurent LeSage, personal communication).
                        </p><fig id="F4" position="float" orientation="portrait"><label>Map 4.</label><caption><p>Collection localities in New Brunswick, Canada, of <italic><tp:taxon-name>Ectopria thoracica</tp:taxon-name></italic>.</p></caption><graphic xmlns:xlink="http://www.w3.org/1999/xlink" xlink:href="ZooKeys-179-067-g004.jpg" position="float" orientation="portrait" xlink:type="simple"/></fig></tp:treatment-sec><ref-list><ref id="B2"><mixed-citation xmlns:xlink="http://www.w3.org/1999/xlink" xlink:type="simple"><person-group><name name-style="western"><surname>Brigham</surname><given-names>WU</given-names></name></person-group> (<year>1981</year>)<article-title> <italic>Ectopria leechi</italic>, a new false water penny from the United States (Coleoptera: Eubriidae).</article-title><source>Pan-Pacific Entomologist </source><volume>57</volume> (<issue>1</issue>): <fpage>313</fpage>-<lpage>320</lpage>.</mixed-citation></ref></ref-list></tp:taxon-treatment>
