# Supplementary material for: New Coleoptera records from New Brunswick, Canada: Dryopidae, Elmidae, Psephenidae, and Ptilodactylidae
Source: Zookeys. 2012 Apr 4;(179):67–75. doi: 10.3897/zookeys.179.2604 (PMC3337053; doi:10.3897/zookeys.179.2604)
Supplement: XML Treatment for Anchytarsus bicolor [file zookeys.179.2604-treatment5.xml]

<!DOCTYPE tp:taxon-treatment
  PUBLIC "-//TaxonX//DTD Taxonomic Treatment Publishing DTD v0 20100105//EN" "tax-treatment-NSO.dtd">
<tp:taxon-treatment xmlns:tp="http://www.plazi.org/taxpub"><tp:treatment-meta><mixed-citation publication-type="journal"><person-group><name><surname>Webster</surname><given-names>Reginald P.</given-names></name><name><surname>DeMerchant</surname><given-names>Ian</given-names></name></person-group><article-title>New Coleoptera records from New Brunswick, Canada: Dryopidae, Elmidae, Psephenidae, and Ptilodactylidae</article-title><source>Zookeys</source><day>4</day><month>4</month><year>2012</year><volume>2012</volume><issue>179</issue><fpage>67</fpage><lpage>75</lpage><pub-id pub-id-type="doi">10.3897/zookeys.179.2604</pub-id></mixed-citation></tp:treatment-meta><tp:nomenclature><tp:taxon-name>
                            <tp:taxon-name-part taxon-name-part-type="genus">Anchytarsus</tp:taxon-name-part>
                            <tp:taxon-name-part taxon-name-part-type="species">bicolor</tp:taxon-name-part>
                        <object-id xmlns:xlink="http://www.w3.org/1999/xlink" xlink:type="simple">http://species-id.net/wiki/Anchytarsus_bicolor</object-id>
								</tp:taxon-name><tp:taxon-authority>(Melsheimer, 1846)**</tp:taxon-authority><xref ref-type="fig" rid="F5">Map 5</xref></tp:nomenclature><tp:treatment-sec sec-type="Material examined"><title>Material examined.</title><p><bold>New Brunswick,</bold> <bold>Charlotte Co.</bold>, 10 km NW of New River Beach, <named-content xmlns:xlink="http://www.w3.org/1999/xlink" content-type="dwc:verbatimCoordinates" xlink:type="simple">45.2110°N, 66.6170°W</named-content>, 29.VI-16.VII.2010, R. Webster &amp; C. MacKay, old growth eastern white cedar forest, Lindgren funnel traps (5, CNC, RWC).
                        </p></tp:treatment-sec><tp:treatment-sec sec-type="Collection and habitat data"><title>Collection and habitat data.</title><p>Larvae of <italic><tp:taxon-name>Anchytarsus bicolor</tp:taxon-name></italic> feed on rotten wood of submerged, water-logged logs in slow-flowing streams (<xref ref-type="bibr" rid="B10">LeSage and Harper 1976b</xref>; <xref ref-type="bibr" rid="B14">Stribling 1986</xref>). Adults of this uncommon species have been collected at lights and from under leaf litter along stream margins (<xref ref-type="bibr" rid="B10">LeSage and Harper 1976b</xref>). Specimens from New Brunswick were captured in Lindgren funnel traps deployed near a slow-flowing stream in an old-growth eastern white cedar (<italic><tp:taxon-name>Thuja occidentalis</tp:taxon-name></italic> L.) swamp. Adults were captured between late June and mid July. Elsewhere, this species has been collected from May to July (<xref ref-type="bibr" rid="B14">Stribling 1986</xref>).
                        </p></tp:treatment-sec><tp:treatment-sec sec-type="Distribution"><title>Distribution in Canada and Alaska.</title><p>ON, QC, <bold>NB</bold> (<xref ref-type="bibr" rid="B10">LeSage and Harper 1976b</xref>; <xref ref-type="bibr" rid="B5">LeSage 1991d</xref>)
                        </p><fig id="F5" position="float" orientation="portrait"><label>Map 5.</label><caption><p>Collection localities in New Brunswick, Canada, of <italic><tp:taxon-name>Anchytarsus bicolor</tp:taxon-name></italic>.</p></caption><graphic xmlns:xlink="http://www.w3.org/1999/xlink" xlink:href="ZooKeys-179-067-g005.jpg" position="float" orientation="portrait" xlink:type="simple"/></fig></tp:treatment-sec><ref-list><ref id="B10"><mixed-citation xmlns:xlink="http://www.w3.org/1999/xlink" xlink:type="simple"><person-group><name name-style="western"><surname>LeSage</surname><given-names>L</given-names></name><name name-style="western"><surname>Harper</surname><given-names>PP</given-names></name></person-group> (<year>1976b</year>)<article-title> Notes on the life history of the toed-winged beetle <italic>Anchytarsus bicolor</italic> (Melsheimer) (Coleoptera: Ptilodactylidae).</article-title><source>The Coleopterists Bulletin </source><volume>30</volume>: <fpage>233</fpage>-<lpage>238</lpage>.</mixed-citation></ref><ref id="B14"><mixed-citation xmlns:xlink="http://www.w3.org/1999/xlink" xlink:type="simple"><person-group><name name-style="western"><surname>Stribling</surname><given-names>JB</given-names></name></person-group> (<year>1986</year>)<article-title> Revision of <italic>Anchytarsus</italic> (Coleoptera: Dryopodea) and a key to the New World genera of Ptilodactylidae.</article-title><source>Annals of the Entomological Society of America </source><volume>79</volume>: <fpage>219</fpage>-<lpage>234</lpage>.</mixed-citation></ref><ref id="B5"><mixed-citation xmlns:xlink="http://www.w3.org/1999/xlink" xlink:type="simple"><person-group><name name-style="western"><surname>LeSage</surname><given-names>L</given-names></name></person-group> (<year>1991a</year>)<article-title> Family Dryopidae: long-toed water beetles.</article-title> In: <person-group><name name-style="western"><surname>Bousquet</surname><given-names>Y</given-names></name></person-group> (<role>Ed</role>). <issue-title>Checklist of Beetles of Canada and Alaska.</issue-title><source>Publication 1861/E, Agriculture Canada, Research Branch, Ottawa, Ontario</source>: <fpage>171</fpage>-<lpage>172</lpage>.</mixed-citation></ref></ref-list></tp:taxon-treatment>
